# Supplementary material for: Unraveling Wing Shape Variation in Malaria Mosquitoes from the Arctic Edge: A Geometric Morphometric Study in Western Siberia
Source: Animals (Basel). 2025 Oct 11;15(20):2949. doi: 10.3390/ani15202949 (PMC12560864; doi:10.3390/ani15202949)
Supplement: Supplementary file 1 [file animals-15-02949-s001.zip]

Archive with 1 entries (1 files):
- animals-3874502-supplementary.pdf
